# Supplementary material for: Laparoscopic radical proximal gastrectomy with double flap technique for early proximal gastric cancer: a prospective, phase II study
Source: Front Oncol. 2026 Apr 29;16:1830984. doi: 10.3389/fonc.2026.1830984 (PMC13167538; doi:10.3389/fonc.2026.1830984)
Supplement: Supplementary file 1 [file Table1.xlsx]

## Sheet: Sheet1
Patient ID	Patient number	sex	age	asa score	ecog score	Admission time	BMI	hospital stay	R0	tumor differentiation	cTNM（1=T1N0，2=T1N1，3=T2N0）	1	1 positive	2	2 positive	3a	3a positive	4sa	4sa positive	4sb	4sb positive	7	7 positive	8a	8a positive	9	9 positive	11p	11p positive	11d	11d positive	Total	Total positive	pt	pn	ptnm stage	adjuvant chemotherapy	operating time	Suture time	bleed	leakage	stricture	ana bleeding	abdominal bleeding	pancreatic leakage	Abdominal infection	Incision infection	pulmonary infection	dvt
842434	patient1	1	62	2	0	2019-12-18	25.2	7	1	1	3	7	0	3	0	10	0	8	0	8	0	4	0	5	0	2	0	9	0	2	0	58	0	1	0	1	0	175	50	39	0	0	0	0	0	0	0	0	0
875475	patient2	1	68	3	1	2020-10-04	19.1	7	1	2	2	3	0	2	0	7	0	3	1	3	0	1	0	3	0	3	0	3	0	0	0	28	1	1	1	2	0	245	88	60	0	0	0	0	0	0	0	0	0
1009552	patient3	2	60	1	0	2019-10-11	23.3	16	1	1	1	1	0	0	0	6	2	4	0	3	0	2	0	4	0	0	0	0	0			20	2	2	1	4	1	235	65	52	0	0	0	0	0	0	1	0	0
1124760	patient4	1	70	2	0	2020-12-10	23.2	7	1	2	1	1	0	1	0	4	0	2	0	2	0	5	0	1	0	1	0	1	0			18	0	1	0	1	0	310	105	150	0	0	0	0	0	0	0	0	0
877433	patient5	2	56	1	0	2020-10-19	21.4	20	1	2	1	2	0	1	0	3	0	3	0	4	0	3	0	2	0	2	0	8	0			28	0	1	0	1	0	184	48	20	0	0	0	0	0	0	0	0	0
819538	patient6	1	59	1	0	2019-07-25	19.8	5	1	2	3	2	1	2	0	2	0	4	0	6	0	1	0	3	0	0	0	5	0	1	0	26	1	1	1	2	0	280	95	100	0	0	0	0	0	0	0	0	0
836155	patient7	1	66	2	0	2019-11-07	28.4	10	1	2	2	1	0	0	0	5	1	6	0	6	0	2	0	1	0	2	0	2	0	2	0	27	1	2	1	4	1	221	64	30	0	0	0	0	0	0	0	0	0
692204	patient8	2	55	1	0	2019-06-17	19.5	6	1	1	3	0	0	1	0	7	2	5	0	5	0	1	0	2	0	5	0	7	0	3	0	36	2	1	1	2	0	240	72	35	0	0	0	0	0	0	0	0	0
870532	patient9	2	58	1	0	2020-09-16	22.1	7	1	2	3	1	0	1	0	4	0	4	0	4	0	6	0	2	0	0	0	3	0	1	0	26	0	2	0	3	0	168	55	40	0	0	0	0	0	0	0	0	0
856426	patient10	2	61	2	0	2020-05-26	23.6	12	1	2	2	2	0	3	0	3	0	6	1	3	0	1	0	0	0	3	0	7	0	0	0	28	1	1	1	2	0	245	63	30	0	0	0	0	0	0	0	1	0
883794	patient11	1	53	1	0	2020-12-10	22.2	6	1	2	3	3	1	0	0	0	0	3	0	2	0	3	0	2	0	0	0	2	0	2	0	17	1	1	1	2	0	172	46	30	0	0	0	0	0	0	0	0	0
841424	patient12	1	65	1	0	2019-12-11	24	5	1	2	2	1	0	1	0	4	0	3	0	1	0	3	0	4	0	1	0	5	0	4	0	27	0	2	0	3	0	245	62	40	0	0	0	0	0	0	0	0	0
873598	patient13	1	61	2	0	2020-09-17	25.8	7	1	2	2	1	0	1	0	3	0	3	0	0	0	1	0	0	0	5	0	5	0	1	0	20	0	2	0	3	0	260	83	55	0	0	0	0	0	0	0	0	0
855355	patient14	2	64	2	0	2020-05-19	22.2	9	1	1	1	2	1	3	1	6	0	2	0	3	0	3	0	4	0	0	0	8	0			31	2	2	1	4	1	170	45	30	0	0	0	0	0	0	0	0	0
1016165	patient15	2	58	1	0	2020-11-27	25.5	8	1	2	2	3	0	4	0	4	0	2	0	1	0	4	0	3	0	1	0	5	0	2	0	29	0	2	0	3	0	240	75	65	0	0	0	0	0	0	0	0	0
870539	patient16	1	57	2	0	2020-08-28	22.8	6	1	2	3	2	0	0	0	3	0	2	0	3	0	6	0	4	0	3	0	3	0	1	0	27	0	1	0	1	0	195	60	30	0	0	0	0	0	0	0	0	0
881800	patient17	1	49	1	0	2020-11-13	27.9	11	1	2	3	2	0	1	0	3	0	3	0	1	0	2	0	2	0	4	0	2	0	0	0	20	0	2	0	3	0	158	44	20	0	0	0	0	0	0	0	0	0
882073	patient18	2	64	2	0	2020-11-16	25.1	8	1	2	1	3	0	2	0	4	0	1	0	1	0	1	0	3	0	2	0	2	0			19	0	1	0	1	0	166	52	55	0	0	0	0	0	0	0	0	0
874037	patient19	1	45	1	0	2020-09-21	22.9	9	1	2	2	3	0	1	0	7	2	6	0	3	0	0	0	1	0	1	0	5	0	1	0	28	2	3	1	5	1	180	67	30	0	0	0	0	0	0	0	0	0
883538	patient20	1	55	1	0	2020-11-24	19.7	6	1	2	3	5	0	0	0	3	0	7	0	2	0	1	0	3	0	5	0	6	0	1	0	33	0	2	0	3	0	275	85	75	0	0	0	0	0	0	0	0	0
[truncated: 28 more columns]
