# Supplementary material for: Laparoscopic radical proximal gastrectomy with double flap technique for early proximal gastric cancer: a prospective, phase II study
Source: Front Oncol. 2026 Apr 29;16:1830984. doi: 10.3389/fonc.2026.1830984 (PMC13167538; doi:10.3389/fonc.2026.1830984)
Supplement: Supplementary file 2 [file Table2.xlsx]

## Sheet: C30
		patient1	patient2	patient3	patient4	patient5	patient6	patient7	patient8	patient9	patient10	patient11	patient12	patient13	patient14	patient15	patient16	patient17	patient18	patient19	patient20	patient1 3 month	patient2 3 month	patient3 3 month	patient4 3 month	patient5 3 month	patient6 3 month	patient7 3 month	patient8 3 month	patient9 3 month	patient10 3 month	patient11 3 month	patient12 3 month	patient13 3 month	patient14 3 month	patient15 3 month	patient16 3 month	patient17 3 month	patient18 3 month	patient19 3 month	patient20 3 month	patient1 1 year	patient2 1 year	patient3 1 year	patient4 1 year	patient5 1 year	patient6 1 year	patient7 1 year	patient8 1 year
Physical Functioning	1：Do you have any trouble doing strenuous activities, like carrying a heavy shopping bag or a suitcase?	1	2	1	3	1	1	1	1	1	1	1	1	1	1	1	1	1	1	1	1	1	2	4	4	1	1	3	1	1	1	1	1	1	3	1	1	1	1	3	1	1	2	1	4	1	1	2	1
	2：Do you have any trouble taking a long walk?	1	2	1	3	1	1	1	1	1	1	1	1	1	1	1	1	1	1	1	1	1	2	2	3	1	1	1	1	1	1	1	1	1	2	1	1	1	1	1	1	1	2	1	3	1	1	1	1
	3：Do you have any trouble taking a short walk outside of the house?	1	1	1	1	1	1	1	1	1	1	1	1	1	1	1	1	1	1	1	1	1	1	1	1	1	1	1	1	1	1	1	1	1	1	1	1	1	1	1	1	1	1	1	1	1	1	1	1
	4：Do you need to stay in bed or a chair during the day?	1	1	1	1	1	1	1	1	1	1	1	1	1	1	1	1	1	1	1	1	1	1	1	1	1	1	1	1	1	1	1	1	1	1	1	1	1	1	1	1	1	1	1	1	1	1	1	1
	5：Do you need help with eating, dressing, washing yourself or using the toilet?	1	1	1	1	1	1	1	1	1	1	1	1	1	1	1	1	1	1	1	1	1	1	1	1	1	1	1	1	1	1	1	1	1	1	1	1	1	1	1	1	1	1	1	1	1	1	1	1
score		1	1.4	1	1.8	1	1	1	1	1	1	1	1	1	1	1	1	1	1	1	1	1	1.4	1.8	2	1	1	1.4	1	1	1	1	1	1	1.6	1	1	1	1	1.4	1	1	1.4	1	2	1	1	1.2	1
standard score		100	86.6667	100	73.3333	100	100	100	100	100	100	100	100	100	100	100	100	100	100	100	100	100	86.6667	73.3333	66.6667	100	100	86.6667	100	100	100	100	100	100	80	100	100	100	100	86.6667	100	100	86.6667	100	66.6667	100	100	93.3333	100
Role Functioning	6：Were you limited in doing either your work or other daily activities?	1	1	1	1	1	1	1	1	1	1	1	1	1	1	1	1	1	1	1	1	1	1	1	1	1	1	1	1	1	1	1	1	1	1	1	1	1	1	1	1	1	1	1	1	1	1	1	1
	7：Were you limited in pursuing your hobbies or other leisure time activities?	1	3	1	1	1	1	1	1	1	1	1	1	1	1	1	1	1	1	1	1	1	3	2	2	1	1	2	1	1	1	1	1	1	1	1	1	1	1	2	1	1	3	1	2	1	1	2	1
score		1	2	1	1	1	1	1	1	1	1	1	1	1	1	1	1	1	1	1	1	1	2	1.5	1.5	1	1	1.5	1	1	1	1	1	1	1	1	1	1	1	1.5	1	1	2	1	1.5	1	1	1.5	1
standard score		100	66.6667	100	100	100	100	100	100	100	100	100	100	100	100	100	100	100	100	100	100	100	66.6667	83.3333	83.3333	100	100	83.3333	100	100	100	100	100	100	100	100	100	100	100	83.3333	100	100	66.6667	100	83.3333	100	100	83.3333	100
Emotional Functioning	21：Did you feel tense?	1	1	1	1	1	1	1	1	1	1	1	1	1	1	1	1	1	1	1	1	1	1	1	1	1	1	2	1	1	1	1	1	1	1	1	1	1	1	3	1	1	1	1	1	1	1	1	1
	22：Did you worry?	1	1	1	1	1	1	1	1	1	1	1	1	1	1	1	1	1	1	1	1	3	1	4	1	1	2	2	1	1	1	3	1	1	2	1	3	1	1	3	1	2	1	1	1	1	2	1	1
	23：Did you feel irritable?	2	1	1	2	1	1	1	1	1	2	1	1	1	1	1	2	1	1	1	1	2	1	1	2	1	1	1	1	1	2	1	1	1	1	1	2	1	1	1	1	2	1	1	2	1	1	1	1
	24：Did you feel depressed?	2	1	1	1	1	1	1	1	1	1	2	1	2	1	1	1	1	1	1	2	3	1	4	2	1	1	2	1	1	1	3	1	2	3	1	1	1	1	2	2	2	1	1	2	1	1	1	1
score		1.5	1	1	1.25	1	1	1	1	1	1.25	1.25	1	1.25	1	1	1.25	1	1	1	1.25	2.25	1	2.5	1.5	1	1.25	1.75	1	1	1.25	2	1	1.25	1.75	1	1.75	1	1	2.25	1.25	1.75	1	1	1.5	1	1.25	1	1
standard score		83.3333	100	100	91.6667	100	100	100	100	100	91.6667	91.6667	100	91.6667	100	100	91.6667	100	100	100	91.6667	58.3333	100	50	83.3333	100	91.6667	75	100	100	91.6667	66.6667	100	91.6667	75	100	75	100	100	58.3333	91.6667	75	100	100	83.3333	100	91.6667	100	100
Cognitive Functioning	20：Have you had difficulty in concentrating on things, like reading a newspaper or watching television?	1	1	1	2	1	1	1	1	1	1	1	1	1	1	1	2	1	1	1	1	1	1	1	2	1	1	1	1	1	1	1	1	1	1	1	2	1	1	1	1	1	1	1	2	1	1	1	1
	25：Have you had difficulty remembering things?	2	1	1	2	1	1	1	1	1	1	1	1	1	1	1	1	1	1	1	1	2	1	1	3	1	1	1	1	1	1	1	1	1	1	1	1	1	1	1	1	2	1	1	3	1	1	1	1
score		1.5	1	1	2	1	1	1	1	1	1	1	1	1	1	1	1.5	1	1	1	1	1.5	1	1	2.5	1	1	1	1	1	1	1	1	1	1	1	1.5	1	1	1	1	1.5	1	1	2.5	1	1	1	1
standard score		83.3333	100	100	66.6667	100	100	100	100	100	100	100	100	100	100	100	83.3333	100	100	100	100	83.3333	100	100	50	100	100	100	100	100	100	100	100	100	100	100	83.3333	100	100	100	100	83.3333	100	100	50	100	100	100	100
Social Functioning	26：Has your physical condition or medical treatment interfered with your family life?	1	1	1	1	1	1	1	1	1	1	1	1	1	1	1	1	1	1	1	1	2	1	1	1	1	1	1	1	1	1	2	1	1	1	1	2	1	1	1	1	2	1	1	1	1	1	1	1
	27：Has your physical condition or medical treatment interfered with your social activities?	1	1	1	1	1	1	1	1	1	1	1	1	1	1	1	1	1	1	1	1	2	1	1	1	1	1	1	1	1	1	1	1	1	1	2	1	1	1	1	1	2	1	1	1	1	1	1	1
score		1	1	1	1	1	1	1	1	1	1	1	1	1	1	1	1	1	1	1	1	2	1	1	1	1	1	1	1	1	1	1.5	1	1	1	1.5	1.5	1	1	1	1	2	1	1	1	1	1	1	1
standard score		100	100	100	100	100	100	100	100	100	100	100	100	100	100	100	100	100	100	100	100	66.6667	100	100	100	100	100	100	100	100	100	83.3333	100	100	100	83.3333	83.3333	100	100	100	100	66.6667	100	100	100	100	100	100	100
Fatigue	10：Did you need to rest?	1	2	1	1	1	1	1	1	1	1	1	1	1	1	1	1	1	1	1	1	1	1	2	1	1	1	1	1	1	1	1	1	1	1	1	1	1	1	1	1	1	1	1	1	1	1	1	1
	12：Have you felt weak?	1	2	1	1	1	1	1	1	1	1	1	1	1	1	1	1	1	1	1	1	2	1	2	1	1	1	2	1	2	1	1	1	1	3	1	1	1	1	1	1	2	1	1	1	1	1	1	1
	18：Were you tired?	2	3	1	2	1	1	1	1	1	1	2	1	1	1	1	1	1	2	1	1	2	1	4	3	1	2	2	1	4	1	2	1	1	3	1	1	1	2	2	1	2	1	1	3	1	2	1	1
score		1.33333	2.33333	1	1.33333	1	1	1	1	1	1	1.33333	1	1	1	1	1	1	1.33333	1	1	1.66667	1	2.66667	1.66667	1	1.33333	1.66667	1	2.33333	1	1.33333	1	1	2.33333	1	1	1	1.33333	1.33333	1	1.66667	1	1	1.66667	1	1.33333	1	1
standard score		11.1111	44.4444	0	11.1111	0	0	0	0	0	0	11.1111	0	0	0	0	0	0	11.1111	0	0	22.2222	0	55.5556	22.2222	0	11.1111	22.2222	0	44.4444	0	11.1111	0	0	44.4444	0	0	0	11.1111	11.1111	0	22.2222	0	0	22.2222	0	11.1111	0	0
Pain	9：Have you had pain?	1	1	1	1	1	1	1	1	1	2	1	1	1	1	1	1	1	1	1	1	1	1	1	2	1	1	1	1	2	1	1	1	1	2	1	1	1	1	1	1	1	1	1	2	1	1	1	1
	19：Did pain interfere with your daily activities?	1	1	1	1	1	1	1	1	1	1	1	1	1	1	1	1	1	1	1	1	1	1	1	1	1	1	1	1	1	1	1	1	1	1	1	1	1	1	1	1	1	1	1	1	1	1	1	1
score		1	1	1	1	1	1	1	1	1	1.5	1	1	1	1	1	1	1	1	1	1	1	1	1	1.5	1	1	1	1	1.5	1	1	1	1	1.5	1	1	1	1	1	1	1	1	1	1.5	1	1	1	1
standard score		0	0	0	0	0	0	0	0	0	16.6667	0	0	0	0	0	0	0	0	0	0	0	0	0	16.6667	0	0	0	0	16.6667	0	0	0	0	16.6667	0	0	0	0	0	0	0	0	0	16.6667	0	0	0	0
nausea and vomiting	14：Have you felt nauseated?	1	1	1	1	1	1	1	1	1	1	1	1	1	1	1	1	1	1	1	1	2	1	1	1	1	1	2	1	1	1	1	2	1	1	1	1	1	1	1	1	2	1	1	1	1	1	2	1
	15：Have you vomited?	1	1	1	1	1	1	1	1	1	1	1	1	1	1	1	1	1	1	1	1	1	1	1	1	1	1	1	1	1	1	1	1	1	1	1	1	1	1	1	1	1	1	1	1	1	1	1	1
score		1	1	1	1	1	1	1	1	1	1	1	1	1	1	1	1	1	1	1	1	1.5	1	1	1	1	1	1.5	1	1	1	1	1.5	1	1	1	1	1	1	1	1	1.5	1	1	1	1	1	1.5	1
standard score		0	0	0	0	0	0	0	0	0	0	0	0	0	0	0	0	0	0	0	0	16.6667	0	0	0	0	0	16.6667	0	0	0	0	16.6667	0	0	0	0	0	0	0	0	16.6667	0	0	0	0	0	16.6667	0
Other Symptoms	8：Were you short of breath?	1	1	1	1	1	1	1	1	1	1	1	1	1	1	1	1	1	1	1	1	1	1	1	1	1	1	1	1	1	1	1	1	1	1	1	1	1	1	1	1	1	1	1	1	1	1	1	1
		0	0	0	0	0	0	0	0	0	0	0	0	0	0	0	0	0	0	0	0	0	0	0	0	0	0	0	0	0	0	0	0	0	0	0	0	0	0	0	0	0	0	0	0	0	0	0	0
	11：Have you had trouble sleeping?	2	1	1	2	1	1	2	1	1	2	1	1	1	1	1	1	2	1	1	1	2	1	1	2	1	1	2	1	2	2	1	1	1	1	1	1	2	1	1	1	2	1	1	2	1	1	2	1
		33.3333	0	0	33.3333	0	0	33.3333	0	0	33.3333	0	0	0	0	0	0	33.3333	0	0	0	33.3333	0	0	33.3333	0	0	33.3333	0	33.3333	33.3333	0	0	0	0	0	0	33.3333	0	0	0	33.3333	0	0	33.3333	0	0	33.3333	0
	13：Have you lacked appetite?	1	1	1	1	1	1	1	1	1	1	1	1	1	1	1	1	1	1	1	1	1	1	4	1	1	1	3	1	1	1	1	1	1	2	1	1	1	1	1	1	1	1	1	1	1	1	1	1
		0	0	0	0	0	0	0	0	0	0	0	0	0	0	0	0	0	0	0	0	0	0	100	0	0	0	66.6667	0	0	0	0	0	0	33.3333	0	0	0	0	0	0	0	0	0	0	0	0	0	0
	16：Have you been constipated?	3	1	1	1	1	1	3	1	1	1	1	2	1	1	1	2	1	1	1	1	3	1	2	1	1	1	3	1	1	1	1	2	1	3	1	2	1	1	1	1	3	1	2	1	1	1	3	1
		66.6667	0	0	0	0	0	66.6667	0	0	0	0	33.3333	0	0	0	33.3333	0	0	0	0	66.6667	0	33.3333	0	0	0	66.6667	0	0	0	0	33.3333	0	66.6667	0	33.3333	0	0	0	0	66.6667	0	33.3333	0	0	0	66.6667	0
	17：Have you had diarrhea?	1	1	1	1	1	1	1	1	1	1	1	1	1	1	1	1	1	1	1	1	1	1	1	1	1	1	1	1	1	1	1	1	1	1	1	1	1	1	1	1	1	1	1	1	1	1	1	1
		0	0	0	0	0	0	0	0	0	0	0	0	0	0	0	0	0	0	0	0	0	0	0	0	0	0	0	0	0	0	0	0	0	0	0	0	0	0	0	0	0	0	0	0	0	0	0	0
Overall health/quality of life dimension	29：How would you rate your overall health during the past week?	6	4	7	6	7	7	6	7	7	6	7	7	7	7	7	6	7	7	7	7	5	4	3	4	7	7	4	7	5	7	5	7	6	4	6	6	7	7	5	6	5	4	7	6	7	7	5	7
	30：How would you rate your overall quality of life during the past week?	6	4	7	6	7	7	6	7	7	7	7	7	7	7	7	6	7	7	7	7	5	4	4	4	7	7	4	7	5	7	6	7	6	5	6	6	7	7	5	7	5	4	7	6	7	7	5	7
score		6	4	7	6	7	7	6	7	7	6.5	7	7	7	7	7	6	7	7	7	7	5	4	3.5	4	7	7	4	7	5	7	5.5	7	6	4.5	6	6	7	7	5	6.5	5	4	7	6	7	7	5	7
standard score		83.3333	50	100	83.3333	100	100	83.3333	100	100	91.6667	100	100	100	100	100	83.3333	100	100	100	100	66.6667	50	41.6667	50	100	100	50	100	66.6667	100	75	100	83.3333	58.3333	83.3333	83.3333	100	100	66.6667	91.6667	66.6667	50	100	83.3333	100	100	66.6667	100
economic impact	28：Has your physical condition or medical treatment caused you financial difficulties?	2	3	1	3	1	1	2	1	1	1	2	1	3	1	1	2	1	3	1	2	4	3	4	3	1	2	3	1	3	2	2	1	3	2	1	3	1	3	4	2	2	3	3	3	1	1	3	1
		33.3333	66.6667	0	66.6667	0	0	33.3333	0	0	0	33.3333	0	66.6667	0	0	33.3333	0	66.6667	0	33.3333	100	66.6667	100	66.6667	0	33.3333	66.6667	0	66.6667	33.3333	33.3333	0	66.6667	33.3333	0	66.6667	0	66.6667	100	33.3333	33.3333	66.6667	66.6667	66.6667	0	0	66.6667	0
																		16.1034
[truncated: 12 more columns]

## Sheet: 22
	item		patient1	patient2	patient3	patient4	patient5	patient6	patient7	patient8	patient9	patient10	patient11	patient12	patient13	patient14	patient15	patient16	patient17	patient18	patient19	patient20	item 3 month	patient1	patient2	patient3	patient4	patient5	patient6	patient7	patient8	patient9	patient10	patient11	patient12	patient13	patient14	patient15	patient16	patient17	patient18	patient19	patient20	item 1 year	patient1	patient2	patient3	patient4	patient5
Dysphagia	31	Have you had problems eating solid foods?	2	1	1	1	1	1	1	1	1	1	1	1	1	1	1	1	1	1	1	1	31	1	1	2	3	1	1	3	1	1	1	1	1	1	3	1	1	1	1	1	2	31	1	1	1	3	1
	32	Have you had problems eating liquidised or soft foods?	1	1	1	1	1	1	1	1	1	1	1	1	1	1	1	1	1	1	1	1	32	1	1	1	1	1	1	1	1	1	1	1	1	1	2	1	1	1	1	1	1	32	1	1	1	1	1
	33	Have you had problems drinking liquids?	1	1	1	1	1	1	1	1	1	1	1	1	1	1	1	1	1	1	1	1	33	1	1	1	1	1	1	1	1	1	1	1	1	1	1	1	1	1	1	1	1	33	1	1	1	1	1
	score		1.33333	1	1	1	1	1	1	1	1	1	1	1	1	1	1	1	1	1	1	1	score	1	1	1.33333	1.66667	1	1	1.66667	1	1	1	1	1	1	2	1	1	1	1	1	1.33333	score	1	1	1	1.66667	1
	standard score		11.1111	0	0	0	0	0	0	0	0	0	0	0	0	0	0	0	0	0	0	0	standard score	0	0	11.1111	22.2222	0	0	22.2222	0	0	0	0	0	0	33.3333	0	0	0	0	0	11.1111	standard score	0	0	0	22.2222	0
Pain	34	Have you had discomfort when eating?	1	1	1	1	1	1	1	1	1	1	1	1	1	1	1	1	1	1	1	1	34	1	1	2	1	1	1	1	1	1	1	1	1	1	1	1	1	1	1	1	1	34	1	1	1	1	1
	35	Have you had pain in your stomach area?	1	1	1	1	1	1	1	1	1	2	1	1	1	1	1	1	1	1	1	1	35	1	1	1	2	1	1	1	1	1	3	1	1	1	1	1	1	1	1	1	1	35	1	1	1	2	1
	36	Have you had discomfort in your stomach area?	1	1	1	1	1	1	1	1	1	3	1	1	1	1	1	1	1	1	1	1	36	1	1	3	3	1	1	1	1	1	3	1	1	1	2	1	1	1	1	1	1	36	1	1	1	2	1
	37	Did you have a bloated feeling in your abdomen?	1	1	1	1	1	1	1	1	1	1	1	1	1	1	1	1	1	1	1	1	37	1	1	1	1	1	1	1	1	1	1	1	1	1	1	1	1	1	1	1	1	37	1	1	1	1	1
	score		1	1	1	1	1	1	1	1	1	1.75	1	1	1	1	1	1	1	1	1	1	score	1	1	1.75	1.75	1	1	1	1	1	2	1	1	1	1.25	1	1	1	1	1	1	score	1	1	1	1.5	1
	standard score		0	0	0	0	0	0	0	0	0	25	0	0	0	0	0	0	0	0	0	0	standard score	0	0	25	25	0	0	0	0	0	33.3333	0	0	0	8.33333	0	0	0	0	0	0	standard score	0	0	0	16.6667	0
Reflux	38	Have you had trouble with acid or bile coming into your mouth?	1	1	1	1	1	1	1	1	1	1	1	1	1	1	1	1	1	1	1	1	38	1	1	1	1	1	1	1	1	1	1	1	1	1	1	1	1	1	1	1	1	38	1	1	1	1	1
	39	Have you had acid indigestion or heartburn?	1	1	1	1	1	1	1	1	1	1	1	1	1	1	1	1	1	1	1	1	39	1	1	1	2	1	1	2	1	1	2	1	1	1	1	1	1	1	1	1	1	39	1	1	1	2	1
	40	Have you had trouble with belching?	1	1	1	1	1	1	1	1	1	1	1	1	1	1	1	1	1	1	1	1	40	1	1	1	1	1	1	1	1	1	1	1	1	1	1	1	1	1	1	1	1	40	1	1	1	1	1
	score		1	1	1	1	1	1	1	1	1	1	1	1	1	1	1	1	1	1	1	1	score	1	1	1	1.33333	1	1	1.33333	1	1	1.33333	1	1	1	1	1	1	1	1	1	1	score	1	1	1	1.33333	1
	standard score		0	0	0	0	0	0	0	0	0	0	0	0	0	0	0	0	0	0	0	0	standard score	0	0	0	11.1111	0	0	11.1111	0	0	11.1111	0	0	0	0	0	0	0	0	0	0	standard score	0	0	0	11.1111	0
Eating Restrictions	41	Have you felt full up too quickly after beginning to eat?	1	1	1	1	1	1	1	1	1	1	1	1	2	1	1	1	1	1	1	1	41	1	1	1	2	1	1	1	1	1	2	1	1	3	1	1	1	1	1	1	1	41	1	1	1	2	1
	42	Have you had trouble enjoying your meals?	1	1	1	1	1	1	1	1	1	1	1	1	2	1	1	1	1	1	1	1	42	1	1	1	1	1	1	1	1	1	1	1	1	2	1	1	1	1	1	1	1	42	1	1	1	1	1
	43	Has it taken you a long time to complete your meals?	1	1	1	1	1	1	1	1	1	1	1	1	1	1	1	1	1	1	1	1	43	1	1	1	1	1	1	1	1	1	1	1	1	1	1	1	1	1	1	1	1	43	1	1	1	1	1
	46	Have you had trouble with eating in front of other people?	1	1	1	1	1	1	1	1	1	1	1	1	1	1	1	1	1	1	1	1	46	1	1	1	1	1	1	1	1	1	1	1	1	1	1	1	1	1	1	1	1	46	1	1	1	1	1
	score		1	1	1	1	1	1	1	1	1	1	1	1	1.5	1	1	1	1	1	1	1	score	1	1	1	1.25	1	1	1	1	1	1.25	1	1	1.75	1	1	1	1	1	1	1	score	1	1	1	1.25	1
	standard score		0	0	0	0	0	0	0	0	0	0	0	0	16.6667	0	0	0	0	0	0	0	standard score	0	0	0	8.33333	0	0	0	0	0	8.33333	0	0	25	0	0	0	0	0	0	0	standard score	0	0	0	8.33333	0
Anxiety	47	Have you been thinking about your illness?	2	1	1	1	1	1	1	1	1	1	3	1	2	1	1	1	1	1	1	2	47	2	3	2	2	1	1	3	1	2	1	2	1	2	3	1	2	1	1	2	2	47	2	1	1	2	1
	48	Have you worried about your weight being too low?	1	1	1	1	1	1	1	1	1	1	1	1	1	1	1	1	1	1	1	1	48	1	1	2	1	1	1	1	1	1	1	1	1	1	1	1	1	1	1	1	1	48	1	1	1	1	1
	50	Have you worried about your health in the future?	3	1	1	1	1	1	1	1	1	1	4	1	3	1	1	1	1	1	1	3	50	3	3	4	3	1	1	2	1	2	1	3	1	3	4	1	4	1	1	2	3	50	3	1	1	3	1
	score		2	1	1	1	1	1	1	1	1	1	2.66667	1	2	1	1	1	1	1	1	2	score	2	2.33333	2.66667	2	1	1	2	1	1.66667	1	2	1	2	2.66667	1	2.33333	1	1	1.66667	2	score	2	1	1	2	1
	standard score		33.3333	0	0	0	0	0	0	0	0	0	55.5556	0	33.3333	0	0	0	0	0	0	33.3333	standard score	33.3333	44.4444	55.5556	33.3333	0	0	33.3333	0	22.2222	0	33.3333	0	33.3333	55.5556	0	44.4444	0	0	22.2222	33.3333	standard score	33.3333	0	0	33.3333	0
Dry Mouth	44	Have you had a dry mouth?	1	1	1	1	1	1	1	1	1	1	1	1	1	1	1	1	1	1	1	1	44	1	1	1	1	1	1	1	1	1	1	1	1	1	1	1	1	1	1	1	1	44	1	1	1	1	1
			0	0	0	0	0	0	0	0	0	0	0	0	0	0	0	0	0	0	0	0		0	0	0	0	0	0	0	0	0	0	0	0	0	0	0	0	0	0	0	0		0	0	0	0	0
Taste Change	45	Did food and drink taste different from usual?	1	1	1	1	1	1	1	1	1	1	1	1	1	1	1	1	1	1	1	1	45	1	1	1	1	1	1	1	1	1	1	1	1	1	1	1	1	1	1	1	1	45	1	1	1	1	1
			0	0	0	0	0	0	0	0	0	0	0	0	0	0	0	0	0	0	0	0		0	0	0	0	0	0	0	0	0	0	0	0	0	0	0	0	0	0	0	0		0	0	0	0	0
Body Image	49	Have you felt physically less attractive as a result of your disease or treatment?	1	1	1	1	1	1	1	1	1	1	1	1	1	1	1	1	1	1	1	1	49	1	1	1	3	1	1	1	1	1	1	1	1	1	1	1	2	1	1	3	1	49	1	1	1	2	1
			0	0	0	0	0	0	0	0	0	0	0	0	0	0	0	0	0	0	0	0		0	0	0	66.6667	0	0	0	0	0	0	0	0	0	0	0	33.3333	0	0	66.6667	0		0	0	0	33.3333	0
Hair Loss	51	Have you lost any hair?	1	1	1	1	1	1	1	1	1	1	1	1	1	1	1	1	1	1	1	1	51	1	1	1	1	1	1	1	1	1	1	1	1	1	1	1	1	1	1	1	1	51	1	1	1	1	1
	52	Answer this question only if you lost any hair: If so, were you upset by the loss of your hair?	0	0	0	0	0	0	0	0	0	0	0	0	0	0	0	0	0	0	0	0	52	0	0	0	0	0	0	0	0	0	0	0	0	0	0	0	0	0	0	0	0	52	0	0	0	0	0
[truncated: 15 more columns]
